# Supplementary material for: Neuromechanisms and subjective experiences during human-dog interactions: Assessing motivation and mental state in a randomized, controlled trial
Source: PLoS One. 2025 Jun 3;20(6):e0325325. doi: 10.1371/journal.pone.0325325 (PMC12133184; doi:10.1371/journal.pone.0325325)
Supplement: S1 Table — (ZIP) [file pone.0325325.s001.zip]

Archive with 8 entries (7 files):
- Supporting information/
- Supporting information/Fig S1.tif
- Supporting information/Fig S2.tif
- Supporting information/Fig S3.tif
- Supporting information/Fig S4.tif
- Supporting information/Fig S5.tif
- Supporting information/Fig S6.tif
- Supporting information/Supporting information.docx
